# Supplementary material for: Effects of dual-task interference on swallowing in healthy aging adults
Source: PLoS One. 2021 Jun 24;16(6):e0253550. doi: 10.1371/journal.pone.0253550 (PMC8224877; doi:10.1371/journal.pone.0253550)
Supplement: S1 Dataset — (XLSX) [file pone.0253550.s001.xlsx]

## Sheet: Sheet1
Group		Participant characteristics			Baseline performance						Right Hemisphere task						Left Hemisphere task
Young adults		Age	Sex	Handedness	Total time (s)	Number of swallows	Volume per swallow (ml)	Volume per time (ml/s)	Time per swallow (s)		Total time (s)	Number of swallows	Volume per swallow (ml)	Volume per time (ml/s)	Time per swallow (s)		Total time (s)	Number of swallows	Volume per swallow (ml)	Volume per time (ml/s)	Time per swallow (s)
		18	F	Right	6.76	7	14.2857	14.7929	0.97		11.79	10	10	8.48176	1.179		9.11	9	11.1111	10.9769	1.01222
		20	F	Right	6.4	6	16.6667	15.625	1.07		10.49	7	14.2857	9.53289	1.49857		6.3	5	20	15.873	1.26
		20	M	Right	3.97	4	25	25.1889	0.99		4.93	5	20	20.284	0.986		4.41	5	20	22.6757	0.882
		18	M	Right	5.61	5	20	17.8253	1.12		5.39	5	20	18.5529	1.078		6.3	5	20	15.873	1.26
		23	F	Right	7.65	5	20	13.0719	1.53		8.94	8	12.5	11.1857	1.1175		8.42	8	12.5	11.8765	1.0525
		21	M	Right	5	3	33.3333	20	1.67		5.01	3	33.3333	19.9601	1.67		5.13	3	33.3333	19.4932	1.71
		22	F	Right	7.06	6	16.6667	14.1643	1.18		9.07	7	14.2857	11.0254	1.29571		9.55	7	14.2857	10.4712	1.36429
		19	M	Right	8.07	7	14.2857	12.3916	1.15		15.5	10	10	6.45161	1.55		14.7	11	9.09091	6.80272	1.33636
		29	F	Right	13.56	7	14.2857	7.37463	1.94		13	7	14.2857	7.69231	1.85714		14.01	8	12.5	7.13776	1.75125
		32	M	Right	5	2	50	20	2.5		10.24	5	20	9.76562	2.048		9.39	5	20	10.6496	1.878
		32	F	Right	7.2	6	16.6667	13.8889	1.2		7.5	5	20	13.3333	1.5		9.59	9	11.1111	10.4275	1.06556
		34	M	Right	6.57	5	20	15.2207	1.31		6.882	5	20	14.5307	1.3764		7	6	16.6667	14.2857	1.16667
		35	F	Right	7.77	4	25	12.87	1.94		8.06	5	20	12.4069	1.612		10.55	6	16.6667	9.47867	1.75833
		24	F	Right	7.93	8	12.5	12.6103	0.99		12.18	9	11.1111	8.21018	1.35333		7.02	7	14.2857	14.245	1.00286
		25	M	Right	4.96	3	33.3333	20.1613	1.65		5.19	4	25	19.2678	1.2975		4.82	4	25	20.7469	1.205
		22	F	Right	8.71	6	16.6667	11.4811	1.45		10.07	8	12.5	9.93049	1.25875		11.5	10	10	8.69565	1.15
		28	F	Right	22.58	10	10	4.4287	2.26		27.6	15	6.66667	3.62319	1.84		18.8	11	9.09091	5.31915	1.70909
		22	F	Right	8.73	8	12.5	11.4548	1.09		7.12	7	14.2857	14.0449	1.01714		7.12	7	14.2857	14.0449	1.01714
		31	M	Right	6.54	4	25	15.2905	1.64		8.8	6	16.6667	11.3636	1.46667		7.92	4	25	12.6263	1.98
		23	M	Right	4.63	5	20	21.5983	0.93		6.1	6	16.6667	16.3934	1.01667		6.7	6	16.6667	14.9254	1.11667
		23	F	Right	8.9	4	25	11.236	2.23		10.59	5	20	9.44287	2.118		10.2	6	16.6667	9.80392	1.7
		33	F	Right	7.61	6	16.6667	13.1406	1.27		7.81	7	14.2857	12.8041	1.11571		7.61	6	16.6667	13.1406	1.26833
		25	M	Right	5.5	2	50	18.1818	2.75		10.5	5	20	9.52381	2.1		9.8	5	20	10.2041	1.96
		21	F	Right	6.35	4	25	15.748	1.59		8.19	5	20	12.21	1.638		7.24	6	16.6667	13.8122	1.20667
		23	M	Right	9.49	5	20	10.5374	1.9		14.49	6	16.6667	6.90131	2.415		10.28	5	20	9.72763	2.056
		27	M	Right	5.33	4	25	18.7617	1.33		6.42	5	20	15.5763	1.284		5.57	5	20	17.9533	1.114
		25	M	Right	5.78	5	20	17.301	1.16		7.9	5	20	12.6582	1.58		7.23	6	16.6667	13.8313	1.205
		35	F	Right	5.73	5	20	17.452	1.15		8.5	7	14.2857	11.7647	1.21429		6.36	6	16.6667	15.7233	1.06
		23	M	Right	3.42	2	50	29.2398	1.71		3.88	3	33.3333	25.7732	1.29333		4.58	3	33.3333	21.8341	1.52667
		27	M	Right	4.72	4	25	21.1864	1.18		6.63	3	33.3333	15.083	2.21		5.64	5	20	17.7305	1.128
		21	M	Right	4.95	4	25	20.202	1.24		8.97	6	16.6667	11.1483	1.495		8.06	7	14.2857	12.4069	1.15143
		24	M	Right	11.84	5	20	8.44595	2.37		16.8	6	16.6667	5.95238	2.8		16.9	8	12.5	5.91716	2.1125
		19	M	Right	3.75	2	50	26.6667	1.88		5.9	3	33.3333	16.9492	1.96667		5.51	3	33.3333	18.1488	1.83667
		30	F	Right	6.3	3	33.3333	15.873	2.1		13.1	6	16.6667	7.63359	2.18333		8.62	6	16.6667	11.6009	1.43667
		21	F	Right	22.93	14	7.14286	4.3611	1.64		33.83	20	5	2.95596	1.6915		38.27	22	4.54545	2.61301	1.73955
		32	M	Right	7.08	5	20	14.1243	1.42		9.89	6	16.6667	10.1112	1.64833		7.27	5	20	13.7552	1.454
		27	M	Right	9.13	8	12.5	10.9529	1.14		16	10	10	6.25	1.6		15.1	11	9.09091	6.62252	1.37273
		22	F	Right	8.98	5	20	11.1359	1.8		13.34	10	10	7.49625	1.334		8.05	5	20	12.4224	1.61
		24	F	Right	10.87	7	14.2857	9.19963	1.55		12	7	14.2857	8.33333	1.71429		11.27	7	14.2857	8.87311	1.61
		23	F	Right	8.13	4	25	12.3001	2.03		14.38	8	12.5	6.9541	1.7975		10.92	8	12.5	9.15751	1.365
Older adults		69	F	Right	18.93	10	10	5.28262	1.893		24	13	7.69231	4.16667	1.84615		15.64	9	8.33333	5.06586	1.645
		72	F	Right	19.66	11	9.09091	5.08647	1.78727		15.91	9	11.1111	6.28536	1.76778		11.91	6	9.09091	5.08647	1.78727
		73	M	Right	8.82	5	20	11.3379	1.764		9.61	5	20	10.4058	1.922		8.45	4	20	11.2613	1.776
		65	M	Right	11.24	7	14.2857	8.8968	1.60571		14.29	8	12.5	6.9979	1.78625		11.58	7	14.2857	10	1.42857
		68	M	Right	17.51	8	12.5	5.71102	2.18875		33.51	15	6.66667	2.98418	2.234		22.37	12	9.09091	4.06835	2.23455
		65	F	Right	5.77	5	20	17.331	1.154		7.63	6	16.6667	13.1062	1.27167		6.08	5	14.2857	14.6199	0.977143
		67	M	Right	5.55	3	33.3333	18.018	1.85		12.79	6	16.6667	7.81861	2.13167		10.46	5	25	13.2275	1.89
		66	M	Right	24.93	7	14.2857	4.01123	3.56143		28.26	14	7.14286	3.53857	2.01857		19.41	9	7.69231	2.94118	2.61538
		65	M	Right	7.63	5	20	13.1062	1.526		17.77	9	11.1111	5.62746	1.97444		12.92	6	12.5	6.51466	1.91875
		65	M	Right	6.64	5	20	15.0602	1.328		9.5	6	16.6667	10.5263	1.58333		7.29	5	12.5	7.8064	1.60125
		81	F	Right	7.61	6	16.6667	13.1406	1.26833		8.82	6	16.6667	11.3379	1.47		8.92	6	12.5	7.27273	1.71875
		65	F	Right	12.97	10	10	7.7101	1.297		6.85	5	20	14.5985	1.37		8.5	7	20	14.4718	1.382
		76	M	Right	8.72	4	25	11.4679	2.18		9.66	6	16.6667	10.352	1.61		11.96	4	16.6667	11.274	1.47833
		75	F	Right	11.54	8	12.5	8.66551	1.4425		12.05	6	16.6667	8.29876	2.00833		18.45	9	12.5	8.03859	1.555
		67	M	Right	5.74	3	33.3333	17.4216	1.91333		8.59	4	25	11.6414	2.1475		8.02	5	16.6667	10.6724	1.56167
		63	F	Right	7.48	5	20	13.369	1.496		11.71	8	12.5	8.53971	1.46375		9.88	8	10	8	1.25
		65	F	Right	5.51	5	20	18.1488	1.102		10.3	8	12.5	9.70874	1.2875		7.26	6	14.2857	12.0627	1.18429
		66	M	Right	13.59	4	25	7.35835	3.3975		11.16	4	25	8.96057	2.79		9.94	5	25	7.5815	3.2975
		74	M	Right	8.12	5	20	12.3153	1.624		13.94	9	11.1111	7.1736	1.54889		11.34	7	11.1111	8.24402	1.34778
		74	M	Right	16.21	5	20	6.16903	3.242		18.25	5	20	5.47945	3.65		15.41	6	14.2857	5.31067	2.69
		79	M	Right	12.35	7	14.2857	8.09717	1.76429		10.49	9	11.1111	9.53289	1.16556		10.5	10	14.2857	12.1951	1.17143
		68	M	Right	10.5	6	16.6667	9.52381	1.75		8.89	7	14.2857	11.2486	1.27		8.5	7	11.1111	7.48503	1.48444
		68	M	Right	6.11	4	25	16.3666	1.5275		11.01	9	11.1111	9.08265	1.22333		7	5	12.5	10.2564	1.21875
		71	F	Right	10.6	6	16.6667	9.43396	1.76667		13.65	10	10	7.32601	1.365		13.2	10	12.5	7.6864	1.62625
		69	F	Right	14.78	8	12.5	6.7659	1.8475		6.7	4	25	14.9254	1.675		5.5	3	16.6667	8.53971	1.95167
		71	F	Right	9.8	6	16.6667	10.2041	1.63333		9.23	5	20	10.8342	1.846		13.9	7	16.6667	7.39098	2.255
		74	M	Right	15.23	7	14.2857	6.56599	2.17571		12.86	8	12.5	7.77605	1.6075		9.7	5	14.2857	9.67118	1.47714
		72	M	Right	10.28	6	16.6667	9.72763	1.71333		12.28	7	14.2857	8.14332	1.75429		8.2	7	25	10.6045	2.3575
		75	M	Right	8.19	5	20	12.21	1.638		8.25	6	16.6667	12.1212	1.375		9.6	5	16.6667	10.5263	1.58333
		70	F	Right	12.04	8	12.5	8.30565	1.505		10.61	7	14.2857	9.42507	1.51571		14.5	9	14.2857	7.75194	1.84286
		81	F	Right	5.04	3	33.3333	19.8413	1.68		8.9	6	16.6667	11.236	1.48333		9.3	6	25	18.1818	1.375
		76	M	Right	13.2	7	14.2857	7.57576	1.88571		14.01	8	12.5	7.13776	1.75125		21.5	11	16.6667	9.56023	1.74333
		88	F	Right	11.12	6	16.6667	8.99281	1.85333		19.31	9	11.1111	5.17866	2.14556		12.1	8	11.1111	6.58762	1.68667
		65	F	Right	15.61	10	10	6.40615	1.561		7.2	4	25	13.8889	1.8		5.5	4	16.6667	8.98473	1.855
		67	M	Right	28.73	8	12.5	3.48068	3.59125		14.07	10	10	7.10732	1.407		15.1	12	8.33333	4.85909	1.715
		72	M	Right	6.1	3	33.3333	16.3934	2.03333		8.05	3	33.3333	12.4224	2.68333		10	3	33.3333	13.1752	2.53
		67	F	Right	12.56	7	14.2857	7.96178	1.79429		13.09	7	14.2857	7.63942	1.87		11.6	7	11.1111	7.6864	1.44556
		69	F	Right	13.43	6	16.6667	7.44602	2.23833		21.5	8	12.5	4.65116	2.6875		16.1	7	14.2857	5.64334	2.53143
		71	M	Right	12.7	6	16.6667	7.87402	2.11667		7.73	4	25	12.9366	1.9325		8.1	4	20	8.88889	2.25
		79	M	Right	9.99	7	14.2857	10.01	1.42714		8.91	6	16.6667	11.2233	1.485		10.8	5	14.2857	8.19672	1.74286
		70	F	Right	13.8	7	14.2857	7.24638	1.97143		11.2	5	20	8.92857	2.24		10.9	8	10	4.93097	2.028
